# Supplementary material for: Humoral and Cellular Response after mRNA Vaccination in Nursing Homes: Influence of Age and of History of COVID-19
Source: Vaccines (Basel). 2022 Mar 2;10(3):383. doi: 10.3390/vaccines10030383 (PMC8948814; doi:10.3390/vaccines10030383)
Supplement: Supplementary file 1 [file vaccines-10-00383-s001.zip]

Archive with 1 entries (1 files):
- vaccines-1573259-supplementary.pdf
